# Supplementary material for: Integration of liver gene co-expression networks and eGWAs analyses highlighted candidate regulators implicated in lipid metabolism in pigs
Source: Sci Rep. 2017 Apr 19;7:46539. doi: 10.1038/srep46539 (PMC5396199; doi:10.1038/srep46539)
Supplement: Supplementary Dataset 1 [file srep46539-s2.xls]

## Sheet: Full1
Integration of liver gene co-expression networks and eGWAs analyses highlighted candidate regulators implicated in lipid metabolism in pigs Maria Ballester1,2,3*, Yuliaxis Ramayo-Caldas1,2,4, Manuel Revilla1,2, Jordi Corominas1,2, Anna Castelló1,2, Jordi Estellé4, Ana I. Fernández5, Josep M. Folch1,2 1Departament de Ciència Animal i dels Aliments, Facultat de Veterinària, Campus UAB, Bellaterra, …
Table S3. Description of the 92 significant expression-associated SNPs (eSNPs).
Chr	SNP	bp	fA1	fA2	p-value	q-value	Associated_Gene	Consequence	Ensembl_GeneId	GeneId	Cis / Trans-eSNPs
2	ASGA0093674	150075004	0.81982	0.18018	1.94e-06	0.0382925	PLA2G12A	intergenic_variant	-	-	trans
3	INRA0010653	58036514	0.662162	0.337838	9.67e-07	0.0029389	FABP1	intron_variant	ENSSSCG00000008187	KIAA1211L	trans
3	ASGA0014713	58059120	0.662162	0.337838	9.67e-07	0.0029389	FABP1	intergenic_variant	-	-	trans
3	MARC0008876	58746097	0.662162	0.337838	9.67e-07	0.0029389	FABP1	intergenic_variant	-	-	trans
3	ALGA0019167	58928182	0.635135	0.364865	1.88e-08	0.000148556	FABP1	intron_variant	ENSSSCG00000008192	TMEM131	trans
3	MARC0044075	58955305	0.756757	0.243243	1.65e-07	0.00072434	FABP1	intron_variant	ENSSSCG00000008192	TMEM131	trans
3	ASGA0014730	58999300	0.783784	0.216216	4.77e-06	0.00819392	FABP1	intron_variant	ENSSSCG00000008192	TMEM131	trans
3	ASGA0014732	59012808	0.783784	0.216216	4.77e-06	0.00819392	FABP1	intron_variant	ENSSSCG00000008192	TMEM131	trans
3	ALGA0019175	59150121	0.635135	0.364865	1.88e-08	0.000148556	FABP1	intron_variant	ENSSSCG00000008193	ZAP70	trans
3	ASGA0014790	60129733	0.756757	0.243243	1.65e-07	0.00072434	FABP1	downstream_gene_variant	ENSSSCG00000008209	TSC21	cis
3	ALGA0019245	60494072	0.441441	0.558559	3.58e-06	0.0070722	FABP1	3_prime_UTR_variant	ENSSSCG00000025106	orthologhe THNSL2	cis
3	DIAS0001897	60625142	0.441441	0.558559	3.58e-06	0.0070722	FABP1	intron_variant/synonymous_variant	ENSSSCG00000008213/ENSSSCG00000008214	CD8B/FABP1	cis
3	H3GA0009670	60637251	0.441441	0.558559	3.58e-06	0.0070722	FABP1	intron_variant,non_coding_transcript_variant	ENSSSCG00000008213	CD8B	cis
3	ALGA0019250	60663016	0.626126	0.373874	1.65e-07	0.00072434	FABP1	intron_variant	ENSSSCG00000008211	THNSL2	cis
3	MARC0017363	60864474	0.635135	0.364865	1.88e-08	0.000148556	FABP1	upstream_gene_variant	ENSSSCG00000008217	CD8A	cis
3	MARC0002058	61482786	0.572072	0.427928	1.95e-06	0.00453197	FABP1	intron_variant	ENSSSCG00000024564	IMMT	cis
3	ALGA0019285	61499337	0.572072	0.427928	1.95e-06	0.00453197	FABP1	upstream_gene_variant	ENSSSCG00000019715	SNORD94	cis
3	MARC0069116	61544015	0.783784	0.216216	4.77e-06	0.00819392	FABP1	intron_variant	ENSSSCG00000008226	POLR1A	cis
3	M1GA0004410	61556324	0.572072	0.427928	1.95e-06	0.00453197	FABP1	intron_variant	ENSSSCG00000008226	POLR1A	cis
3	MARC0054644	61588892	0.635135	0.364865	1.88e-08	0.000148556	FABP1	intron_variant	ENSSSCG00000008226	POLR1A	cis
3	CASI0010035	61616860	0.635135	0.364865	1.88e-08	0.000148556	FABP1	intergenic_variant	-	-	cis
3	ASGA0102971	61967071	0.604545	0.395455	2.07e-07	0.000817846	FABP1	intergenic_variant	-	-	trans
3	ALGA0111328	62275498	0.603604	0.396396	1.59e-07	0.00072434	FABP1	intron_variant	ENSSSCG00000027381	GGCX	trans
3	MARC0027326	62507762	0.594595	0.405405	1.08e-06	0.00304787	FABP1	intergenic_variant	-	-	trans
4	ALGA0025112	60030169	0.112613	0.887387	2.54e-06	0.00474388	FABP5	intergenic_variant	-	-	cis
4	MARC0115316	61059205	0.472973	0.527027	1.1e-07	0.00103095	FABP5	intron_variant	ENSSSCG00000022989	ZNF704	cis
4	DRGA0004805	61262811	0.599099	0.400901	1.95e-06	0.00382405	FABP5	intergenic_variant	-	-	cis
4	H3GA0012742	61714879	0.581081	0.418919	1.84e-07	0.00103095	FABP5	intergenic_variant	-	-	trans
4	DIAS0002558	61946905	0.671171	0.328829	8.79e-07	0.00265195	FABP5	synonymous_variant	ENSSSCG00000006156	TPD52	trans
4	ASGA0019820	65288393	0.887387	0.112613	4.39e-07	0.00191312	FABP5	intergenic_variant	-	-	trans
4	INRA0014306	65563690	0.887387	0.112613	4.39e-07	0.00191312	FABP5	intergenic_variant	-	-	trans
4	ASGA0019821	65589800	0.900901	0.0990991	1.2e-06	0.00278676	FABP5	intergenic_variant	-	-	trans
4	ASGA0019822	65613105	0.900901	0.0990991	1.2e-06	0.00278676	FABP5	intergenic_variant	-	-	trans
4	ALGA0025344	65868727	0.734234	0.265766	1.67e-07	0.00103095	FABP5	intergenic_variant	-	-	trans
4	ASGA0019920	69753495	0.373874	0.626126	3.17e-06	0.00540568	FABP5	intergenic_variant	-	-	trans
4	MARC0004034	69764920	0.373874	0.626126	3.17e-06	0.00540568	FABP5	intergenic_variant	-	-	trans
4	ASGA0019946	70663278	0.45045	0.54955	1.33e-06	0.00278676	FABP5	intergenic_variant	-	-	trans
4	ASGA0020010	73521538	0.432432	0.567568	1.35e-06	0.00278676	FABP5	upstream_gene_variant	ENSSSCG00000006201	ARFGEF1	trans
4	MARC0023014	73565722	0.432432	0.567568	1.35e-06	0.00278676	FABP5	intron_variant	ENSSSCG00000006201	ARFGEF1	trans
4	MARC0017192	74150786	0.414414	0.585586	6.51e-07	0.00212774	FABP5	intron_variant	ENSSSCG00000023518	-	trans
4	H3GA0012878	74177176	0.414414	0.585586	6.51e-07	0.00212774	FABP5	intron_variant	ENSSSCG00000023518	-	trans
4	DIAS0001337	74259849	0.414414	0.585586	6.51e-07	0.00212774	FABP5	intron_variant	ENSSSCG00000024133	VCPIP1	trans
8	ALGA0048406	87585274	0.301802	0.698198	9.65e-07	0.038792	CYP2U1	intron_variant	ENSSSCG00000009035	SLC10A7	trans
8	ALGA0049294	123960362	0.648649	0.351351	1.14e-06	0.0152996	DGAT1	intron_variant	ENSSSCG00000021784	orthologhe TBCK	trans
8	ASGA0039699	123979258	0.648649	0.351351	1.14e-06	0.0152996	DGAT1	intron_variant	ENSSSCG00000021784	orthologhe TBCK	trans
8	ALGA0049291	123996880	0.648649	0.351351	1.14e-06	0.0152996	DGAT1	synonymous_variant	ENSSSCG00000021784	orthologhe TBCK	trans
8	CASI0006714	116174552	0.945946	0.0540541	4.54e-06	0.0314568	EGF	intergenic_variant	-	-	trans
8	SIRI0000169	116174773	0.936937	0.0630631	4.77e-06	0.0314568	EGF	intergenic_variant	-	-	trans
8	ASGA0039605	117787993	0.936937	0.0630631	4.77e-06	0.0314568	EGF	intergenic_variant	-	-	trans
8	DRGA0008751	122466917	0.923423	0.0765766	3.26e-06	0.0314568	EGF	intergenic_variant	-	-	trans
8	MARC0041739	86660228	0.554054	0.445946	1.46e-06	0.00931326	PPARA	intergenic_variant	-	-	trans
8	INRA0030029	86673638	0.554054	0.445946	1.46e-06	0.00931326	PPARA	intergenic_variant	-	-	trans
8	DBWU0000660	86928240	0.554054	0.445946	1.46e-06	0.00931326	PPARA	intergenic_variant	-	-	trans
8	ASGA0039148	87270644	0.554054	0.445946	1.46e-06	0.00931326	PPARA	intergenic_variant	-	-	trans
8	MARC0023796	87618553	0.662162	0.337838	1.65e-06	0.00931326	PPARA	intron_variant	ENSSSCG00000009035	SLC10A7	trans
8	ASGA0039160	88128717	0.396396	0.603604	8.72e-07	0.00931326	PPARA	intergenic_variant	-	-	trans
8	ALGA0049103	116720883	0.400901	0.599099	1.68e-06	0.00931326	PPARA	intergenic_variant	-	-	trans
8	ASGA0039629	120311332	0.378378	0.621622	2.27e-06	0.00978755	PPARA	intergenic_variant	-	-	trans
8	ALGA0108851	122072309	0.418919	0.581081	2.05e-06	0.00978755	PPARA	intergenic_variant	-	-	trans
13	ALGA0071744	122297535	0.31982	0.68018	1.66e-07	0.000636494	CROT	intergenic_variant	-	-	trans
13	H3GA0037195	123768835	0.31982	0.68018	1.66e-07	0.000636494	CROT	intergenic_variant	-	-	trans
13	H3GA0037196	123782540	0.31982	0.68018	1.66e-07	0.000636494	CROT	intergenic_variant	-	-	trans
13	ALGA0071763	123798067	0.283784	0.716216	2.65e-07	0.000636494	CROT	intergenic_variant	-	-	trans
13	ALGA0071764	123875499	0.283784	0.716216	2.65e-07	0.000636494	CROT	intergenic_variant	-	-	trans
13	ASGA0058715	125060509	0.283784	0.716216	2.65e-07	0.000636494	CROT	intergenic_variant	-	-	trans
13	ALGA0071781	125090806	0.351351	0.648649	2.08e-06	0.00293358	CROT	intergenic_variant	-	-	trans
13	ASGA0058717	125105286	0.351351	0.648649	2.08e-06	0.00293358	CROT	intergenic_variant	-	-	trans
13	DRGA0012832	125131407	0.351351	0.648649	2.08e-06	0.00293358	CROT	intergenic_variant	-	-	trans
13	ASGA0058719	125188282	0.351351	0.648649	2.08e-06	0.00293358	CROT	intergenic_variant	-	-	trans
13	MARC0015376	125472548	0.283784	0.716216	2.65e-07	0.000636494	CROT	intergenic_variant	-	-	trans
13	ASGA0095528	125485274	0.283784	0.716216	2.65e-07	0.000636494	CROT	intergenic_variant	-	-	trans
13	SIRI0000397	125648894	0.283784	0.716216	2.65e-07	0.000636494	CROT	intergenic_variant	-	-	trans
13	ALGA0071789	125676669	0.283784	0.716216	2.65e-07	0.000636494	CROT	intergenic_variant	-	-	trans
13	H3GA0037202	125785217	0.283784	0.716216	2.65e-07	0.000636494	CROT	intergenic_variant	-	-	trans
13	ASGA0058727	125852709	0.351351	0.648649	2.08e-06	0.00293358	CROT	intergenic_variant	-	-	trans
13	H3GA0037204	125898508	0.283784	0.716216	2.65e-07	0.000636494	CROT	intergenic_variant	-	-	trans
13	ASGA0058731	125948996	0.351351	0.648649	2.08e-06	0.00293358	CROT	intergenic_variant	-	-	trans
13	H3GA0037206	126026173	0.283784	0.716216	2.65e-07	0.000636494	CROT	intergenic_variant	-	-	trans
13	H3GA0037207	126129993	0.283784	0.716216	2.65e-07	0.000636494	CROT	intergenic_variant	-	-	trans
13	ALGA0071802	126172087	0.382883	0.617117	7.38e-06	0.00857177	CROT	downstream_gene_variant	ENSSSCG00000011761	KCNMB2	trans
13	H3GA0052331	126368581	0.351351	0.648649	2.08e-06	0.00293358	CROT	intergenic_variant	-	-	trans
13	ALGA0071805	126731950	0.763636	0.236364	2.74e-07	0.000636494	CROT	intron_variant	ENSSSCG00000011763	MRPL47	trans
13	ALGA0071810	126801425	0.761261	0.238739	8.53e-07	0.00187141	CROT	intron_variant	ENSSSCG00000025738	orthologue USP13	trans
13	ASGA0098031	127478577	0.283784	0.716216	2.65e-07	0.000636494	CROT	intergenic_variant	-	-	trans
13	H3GA0037213	127610085	0.283784	0.716216	2.65e-07	0.000636494	CROT	intergenic_variant	-	-	trans
13	ALGA0116224	132059734	0.261261	0.738739	2.99e-06	0.00380892	CROT	intergenic_variant	-	-	trans
13	H3GA0037228	132268288	0.432432	0.567568	2.02e-06	0.00293358	CROT	intron_variant	ENSSSCG00000011788	orthologhe VPS8	trans
13	ALGA0071861	132301788	0.432432	0.567568	2.02e-06	0.00293358	CROT	intron_variant	ENSSSCG00000021272	orthologhe VPS8	trans
13	ALGA0071870	132927759	0.261261	0.738739	2.99e-06	0.00380892	CROT	intron_variant	ENSSSCG00000011793	LIPH	trans
13	ALGA0071871	132985654	0.261261	0.738739	2.99e-06	0.00380892	CROT	intron_variant	ENSSSCG00000011794	SENP2	trans
13	ALGA0071902	134276098	0.328829	0.671171	3.22e-06	0.00397373	CROT	intergenic_variant	-	-	trans
13	DIAS0003262	134665293	0.369369	0.630631	1.51e-06	0.00293358	CROT	synonymous_variant	ENSSSCG00000011810	BCL6	trans
