# Supplementary material for: Integration of liver gene co-expression networks and eGWAs analyses highlighted candidate regulators implicated in lipid metabolism in pigs
Source: Sci Rep. 2017 Apr 19;7:46539. doi: 10.1038/srep46539 (PMC5396199; doi:10.1038/srep46539)
Supplement: Supplementary Dataset 2 [file srep46539-s3.xls]

## Sheet: Table
Integration of liver gene co-expression networks and eGWAs analyses highlighted candidate regulators implicated in lipid metabolism in pigs Maria Ballester1,2,3*, Yuliaxis Ramayo-Caldas1,2,4, Manuel Revilla1,2, Jordi Corominas1,2, Anna Castelló1,2, Jordi Estellé4, Ana I. Fernández5, Josep M. Folch1,2 1Departament de Ciència Animal i dels Aliments, Facultat de Veterinària, Campus UAB, Bellaterra, …
Table S8. Positional concordance among the 92 eSNPs and QTLs deposited in the pig QTL database for fatness and fat composition related traits.
SNP	Chr_QTL	Start_QTL	End_QTL	QTL_Trait_Classes	QTL_size_Mb	QTL_ID	QTL_Description	PUBMED_ID	Associated_Gene	Cis-eSNPs	Candidate gene within the eQTL
ASGA0093674	2	133375944	154953107	Meat_and_Carcass_QTL	21.5772	85	Drip loss	11471059	PLA2G12A
ASGA0093674	2	135266453	154953107	Meat_and_Carcass_QTL	19.6867	7040	Percentage type IIb fibers	18641172	PLA2G12A
ASGA0093674	2	143420936	154953107	Meat_and_Carcass_QTL	11.5322	3802	Meat color-L	15318717	PLA2G12A
ASGA0093674	2	143420936	157789611	Meat_and_Carcass_QTL	14.3687	83	Meat color-L	11471059	PLA2G12A
ASGA0093674	2	143420936	154953107	Meat_and_Carcass_QTL	11.5322	3803	pH 48 hr post-mortem (loin)	15318717	PLA2G12A
ASGA0093674	2	143420936	154953107	Meat_and_Carcass_QTL	11.5322	87	Water holding capacity	11471059	PLA2G12A
ASGA0093674	2	150066866	150781390	Meat_and_Carcass_QTL	0.714524	22329	Loin muscle area	23840294	PLA2G12A
ASGA0014713	3	58059100	58059140	Meat_and_Carcass_Association	4e-05	22472	Palmitoleic acid content	23762394	FABP1
M1GA0004410	3	61544992	61840908	Meat_and_Carcass_QTL	0.295916	16988	Japanese color scale	21097684	FABP1	cis
MARC0054644	3	61544992	61840908	Meat_and_Carcass_QTL	0.295916	16988	Japanese color scale	21097684	FABP1	cis
CASI0010035	3	61544992	61840908	Meat_and_Carcass_QTL	0.295916	16988	Japanese color scale	21097684	FABP1	cis
ALGA0025112	4	37144882	61134234	Meat_and_Carcass_Association	23.9894	5084	Backfat at first rib	17121606	FABP5	cis
MARC0115316	4	37144882	61134234	Meat_and_Carcass_Association	23.9894	5084	Backfat at first rib	17121606	FABP5	cis
ALGA0025112	4	37144882	61134234	Meat_and_Carcass_Association	23.9894	5085	Backfat at last rib	17121606	FABP5	cis
MARC0115316	4	37144882	61134234	Meat_and_Carcass_Association	23.9894	5085	Backfat at last rib	17121606	FABP5	cis
ALGA0025112	4	37144882	61134234	Meat_and_Carcass_Association	23.9894	5086	Backfat between 3rd and 4th last ribs	17121606	FABP5	cis
MARC0115316	4	37144882	61134234	Meat_and_Carcass_Association	23.9894	5086	Backfat between 3rd and 4th last ribs	17121606	FABP5	cis
ALGA0025112	4	38142432	61924032	Meat_and_Carcass_Association	23.7816	7273	Backfat at last rib	17032783	FABP5	cis
MARC0115316	4	38142432	61924032	Meat_and_Carcass_Association	23.7816	7273	Backfat at last rib	17032783	FABP5	cis
DRGA0004805	4	38142432	61924032	Meat_and_Carcass_Association	23.7816	7273	Backfat at last rib	17032783	FABP5	cis
H3GA0012742	4	38142432	61924032	Meat_and_Carcass_Association	23.7816	7273	Backfat at last rib	17032783	FABP5
ALGA0025112	4	38142432	61924032	Meat_and_Carcass_QTL	23.7816	3869	Loin muscle area	11808631	FABP5	cis
MARC0115316	4	38142432	61924032	Meat_and_Carcass_QTL	23.7816	3869	Loin muscle area	11808631	FABP5	cis
DRGA0004805	4	38142432	61924032	Meat_and_Carcass_QTL	23.7816	3869	Loin muscle area	11808631	FABP5	cis
H3GA0012742	4	38142432	61924032	Meat_and_Carcass_QTL	23.7816	3869	Loin muscle area	11808631	FABP5
ALGA0025112	4	38142432	61924032	Meat_and_Carcass_Association	23.7816	7266	Shoulder subcutaneous fat thickness	17032783	FABP5	cis
MARC0115316	4	38142432	61924032	Meat_and_Carcass_Association	23.7816	7266	Shoulder subcutaneous fat thickness	17032783	FABP5	cis
DRGA0004805	4	38142432	61924032	Meat_and_Carcass_Association	23.7816	7266	Shoulder subcutaneous fat thickness	17032783	FABP5	cis
H3GA0012742	4	38142432	61924032	Meat_and_Carcass_Association	23.7816	7266	Shoulder subcutaneous fat thickness	17032783	FABP5
ALGA0025112	4	38888198	61924032	Meat_and_Carcass_Association	23.0358	7270	backfat at last rib	17032783	FABP5	cis
MARC0115316	4	38888198	61924032	Meat_and_Carcass_Association	23.0358	7270	backfat at last rib	17032783	FABP5	cis
DRGA0004805	4	38888198	61924032	Meat_and_Carcass_Association	23.0358	7270	backfat at last rib	17032783	FABP5	cis
H3GA0012742	4	38888198	61924032	Meat_and_Carcass_Association	23.0358	7270	backfat at last rib	17032783	FABP5
ALGA0025112	4	38888198	61924032	Meat_and_Carcass_Association	23.0358	7263	Shoulder subcutaneous fat thickness	17032783	FABP5	cis
MARC0115316	4	38888198	61924032	Meat_and_Carcass_Association	23.0358	7263	Shoulder subcutaneous fat thickness	17032783	FABP5	cis
DRGA0004805	4	38888198	61924032	Meat_and_Carcass_Association	23.0358	7263	Shoulder subcutaneous fat thickness	17032783	FABP5	cis
H3GA0012742	4	38888198	61924032	Meat_and_Carcass_Association	23.0358	7263	Shoulder subcutaneous fat thickness	17032783	FABP5
ALGA0025112	4	52626380	71310074	Meat_and_Carcass_QTL	18.6837	3669	Backfat at last rib	12807782	FABP5	cis
MARC0115316	4	52626380	71310074	Meat_and_Carcass_QTL	18.6837	3669	Backfat at last rib	12807782	FABP5	cis
DRGA0004805	4	52626380	71310074	Meat_and_Carcass_QTL	18.6837	3669	Backfat at last rib	12807782	FABP5	cis
H3GA0012742	4	52626380	71310074	Meat_and_Carcass_QTL	18.6837	3669	Backfat at last rib	12807782	FABP5
DIAS0002558	4	52626380	71310074	Meat_and_Carcass_QTL	18.6837	3669	Backfat at last rib	12807782	FABP5
ASGA0019820	4	52626380	71310074	Meat_and_Carcass_QTL	18.6837	3669	Backfat at last rib	12807782	FABP5
INRA0014306	4	52626380	71310074	Meat_and_Carcass_QTL	18.6837	3669	Backfat at last rib	12807782	FABP5
ASGA0019821	4	52626380	71310074	Meat_and_Carcass_QTL	18.6837	3669	Backfat at last rib	12807782	FABP5
ASGA0019822	4	52626380	71310074	Meat_and_Carcass_QTL	18.6837	3669	Backfat at last rib	12807782	FABP5
ALGA0025344	4	52626380	71310074	Meat_and_Carcass_QTL	18.6837	3669	Backfat at last rib	12807782	FABP5
ASGA0019920	4	52626380	71310074	Meat_and_Carcass_QTL	18.6837	3669	Backfat at last rib	12807782	FABP5
MARC0004034	4	52626380	71310074	Meat_and_Carcass_QTL	18.6837	3669	Backfat at last rib	12807782	FABP5
ASGA0019946	4	52626380	71310074	Meat_and_Carcass_QTL	18.6837	3669	Backfat at last rib	12807782	FABP5
ALGA0025112	4	52626380	71310074	Meat_and_Carcass_QTL	18.6837	4126	backfat at P2 position	12968689	FABP5	cis
MARC0115316	4	52626380	71310074	Meat_and_Carcass_QTL	18.6837	4126	backfat at P2 position	12968689	FABP5	cis
DRGA0004805	4	52626380	71310074	Meat_and_Carcass_QTL	18.6837	4126	backfat at P2 position	12968689	FABP5	cis
H3GA0012742	4	52626380	71310074	Meat_and_Carcass_QTL	18.6837	4126	backfat at P2 position	12968689	FABP5
DIAS0002558	4	52626380	71310074	Meat_and_Carcass_QTL	18.6837	4126	backfat at P2 position	12968689	FABP5
ASGA0019820	4	52626380	71310074	Meat_and_Carcass_QTL	18.6837	4126	backfat at P2 position	12968689	FABP5
INRA0014306	4	52626380	71310074	Meat_and_Carcass_QTL	18.6837	4126	backfat at P2 position	12968689	FABP5
ASGA0019821	4	52626380	71310074	Meat_and_Carcass_QTL	18.6837	4126	backfat at P2 position	12968689	FABP5
ASGA0019822	4	52626380	71310074	Meat_and_Carcass_QTL	18.6837	4126	backfat at P2 position	12968689	FABP5
ALGA0025344	4	52626380	71310074	Meat_and_Carcass_QTL	18.6837	4126	backfat at P2 position	12968689	FABP5
ASGA0019920	4	52626380	71310074	Meat_and_Carcass_QTL	18.6837	4126	backfat at P2 position	12968689	FABP5
MARC0004034	4	52626380	71310074	Meat_and_Carcass_QTL	18.6837	4126	backfat at P2 position	12968689	FABP5
ASGA0019946	4	52626380	71310074	Meat_and_Carcass_QTL	18.6837	4126	backfat at P2 position	12968689	FABP5
ALGA0025112	4	52626380	71310074	Meat_and_Carcass_QTL	18.6837	4179	Conductivity 24 hours postmortem (ham)	12807782	FABP5	cis
MARC0115316	4	52626380	71310074	Meat_and_Carcass_QTL	18.6837	4179	Conductivity 24 hours postmortem (ham)	12807782	FABP5	cis
DRGA0004805	4	52626380	71310074	Meat_and_Carcass_QTL	18.6837	4179	Conductivity 24 hours postmortem (ham)	12807782	FABP5	cis
H3GA0012742	4	52626380	71310074	Meat_and_Carcass_QTL	18.6837	4179	Conductivity 24 hours postmortem (ham)	12807782	FABP5
DIAS0002558	4	52626380	71310074	Meat_and_Carcass_QTL	18.6837	4179	Conductivity 24 hours postmortem (ham)	12807782	FABP5
ASGA0019820	4	52626380	71310074	Meat_and_Carcass_QTL	18.6837	4179	Conductivity 24 hours postmortem (ham)	12807782	FABP5
INRA0014306	4	52626380	71310074	Meat_and_Carcass_QTL	18.6837	4179	Conductivity 24 hours postmortem (ham)	12807782	FABP5
ASGA0019821	4	52626380	71310074	Meat_and_Carcass_QTL	18.6837	4179	Conductivity 24 hours postmortem (ham)	12807782	FABP5
ASGA0019822	4	52626380	71310074	Meat_and_Carcass_QTL	18.6837	4179	Conductivity 24 hours postmortem (ham)	12807782	FABP5
ALGA0025344	4	52626380	71310074	Meat_and_Carcass_QTL	18.6837	4179	Conductivity 24 hours postmortem (ham)	12807782	FABP5
ASGA0019920	4	52626380	71310074	Meat_and_Carcass_QTL	18.6837	4179	Conductivity 24 hours postmortem (ham)	12807782	FABP5
MARC0004034	4	52626380	71310074	Meat_and_Carcass_QTL	18.6837	4179	Conductivity 24 hours postmortem (ham)	12807782	FABP5
ASGA0019946	4	52626380	71310074	Meat_and_Carcass_QTL	18.6837	4179	Conductivity 24 hours postmortem (ham)	12807782	FABP5
ALGA0025112	4	52626380	71310074	Meat_and_Carcass_QTL	18.6837	4129	Lean meat percentage	12968689	FABP5	cis
MARC0115316	4	52626380	71310074	Meat_and_Carcass_QTL	18.6837	4129	Lean meat percentage	12968689	FABP5	cis
DRGA0004805	4	52626380	71310074	Meat_and_Carcass_QTL	18.6837	4129	Lean meat percentage	12968689	FABP5	cis
H3GA0012742	4	52626380	71310074	Meat_and_Carcass_QTL	18.6837	4129	Lean meat percentage	12968689	FABP5
DIAS0002558	4	52626380	71310074	Meat_and_Carcass_QTL	18.6837	4129	Lean meat percentage	12968689	FABP5
ASGA0019820	4	52626380	71310074	Meat_and_Carcass_QTL	18.6837	4129	Lean meat percentage	12968689	FABP5
INRA0014306	4	52626380	71310074	Meat_and_Carcass_QTL	18.6837	4129	Lean meat percentage	12968689	FABP5
ASGA0019821	4	52626380	71310074	Meat_and_Carcass_QTL	18.6837	4129	Lean meat percentage	12968689	FABP5
ASGA0019822	4	52626380	71310074	Meat_and_Carcass_QTL	18.6837	4129	Lean meat percentage	12968689	FABP5
ALGA0025344	4	52626380	71310074	Meat_and_Carcass_QTL	18.6837	4129	Lean meat percentage	12968689	FABP5
ASGA0019920	4	52626380	71310074	Meat_and_Carcass_QTL	18.6837	4129	Lean meat percentage	12968689	FABP5
MARC0004034	4	52626380	71310074	Meat_and_Carcass_QTL	18.6837	4129	Lean meat percentage	12968689	FABP5
ASGA0019946	4	52626380	71310074	Meat_and_Carcass_QTL	18.6837	4129	Lean meat percentage	12968689	FABP5
ALGA0025112	4	52626380	71310074	Meat_and_Carcass_QTL	18.6837	4130	pH for Semimembranosus	12968689	FABP5	cis
MARC0115316	4	52626380	71310074	Meat_and_Carcass_QTL	18.6837	4130	pH for Semimembranosus	12968689	FABP5	cis
DRGA0004805	4	52626380	71310074	Meat_and_Carcass_QTL	18.6837	4130	pH for Semimembranosus	12968689	FABP5	cis
H3GA0012742	4	52626380	71310074	Meat_and_Carcass_QTL	18.6837	4130	pH for Semimembranosus	12968689	FABP5
DIAS0002558	4	52626380	71310074	Meat_and_Carcass_QTL	18.6837	4130	pH for Semimembranosus	12968689	FABP5
ASGA0019820	4	52626380	71310074	Meat_and_Carcass_QTL	18.6837	4130	pH for Semimembranosus	12968689	FABP5
INRA0014306	4	52626380	71310074	Meat_and_Carcass_QTL	18.6837	4130	pH for Semimembranosus	12968689	FABP5
ASGA0019821	4	52626380	71310074	Meat_and_Carcass_QTL	18.6837	4130	pH for Semimembranosus	12968689	FABP5
ASGA0019822	4	52626380	71310074	Meat_and_Carcass_QTL	18.6837	4130	pH for Semimembranosus	12968689	FABP5
ALGA0025344	4	52626380	71310074	Meat_and_Carcass_QTL	18.6837	4130	pH for Semimembranosus	12968689	FABP5
ASGA0019920	4	52626380	71310074	Meat_and_Carcass_QTL	18.6837	4130	pH for Semimembranosus	12968689	FABP5
MARC0004034	4	52626380	71310074	Meat_and_Carcass_QTL	18.6837	4130	pH for Semimembranosus	12968689	FABP5
ASGA0019946	4	52626380	71310074	Meat_and_Carcass_QTL	18.6837	4130	pH for Semimembranosus	12968689	FABP5
ALGA0025112	4	52626380	71310074	Meat_and_Carcass_QTL	18.6837	3683	pH for Semimembranosus	12807782	FABP5	cis
MARC0115316	4	52626380	71310074	Meat_and_Carcass_QTL	18.6837	3683	pH for Semimembranosus	12807782	FABP5	cis
DRGA0004805	4	52626380	71310074	Meat_and_Carcass_QTL	18.6837	3683	pH for Semimembranosus	12807782	FABP5	cis
H3GA0012742	4	52626380	71310074	Meat_and_Carcass_QTL	18.6837	3683	pH for Semimembranosus	12807782	FABP5
DIAS0002558	4	52626380	71310074	Meat_and_Carcass_QTL	18.6837	3683	pH for Semimembranosus	12807782	FABP5
ASGA0019820	4	52626380	71310074	Meat_and_Carcass_QTL	18.6837	3683	pH for Semimembranosus	12807782	FABP5
INRA0014306	4	52626380	71310074	Meat_and_Carcass_QTL	18.6837	3683	pH for Semimembranosus	12807782	FABP5
ASGA0019821	4	52626380	71310074	Meat_and_Carcass_QTL	18.6837	3683	pH for Semimembranosus	12807782	FABP5
ASGA0019822	4	52626380	71310074	Meat_and_Carcass_QTL	18.6837	3683	pH for Semimembranosus	12807782	FABP5
ALGA0025344	4	52626380	71310074	Meat_and_Carcass_QTL	18.6837	3683	pH for Semimembranosus	12807782	FABP5
ASGA0019920	4	52626380	71310074	Meat_and_Carcass_QTL	18.6837	3683	pH for Semimembranosus	12807782	FABP5
MARC0004034	4	52626380	71310074	Meat_and_Carcass_QTL	18.6837	3683	pH for Semimembranosus	12807782	FABP5
ASGA0019946	4	52626380	71310074	Meat_and_Carcass_QTL	18.6837	3683	pH for Semimembranosus	12807782	FABP5
ALGA0025112	4	59063035	73181585	Meat_and_Carcass_QTL	14.1186	32113	Linoleic acid content	24295214	FABP5	cis
MARC0115316	4	59063035	73181585	Meat_and_Carcass_QTL	14.1186	32113	Linoleic acid content	24295214	FABP5	cis
DRGA0004805	4	59063035	73181585	Meat_and_Carcass_QTL	14.1186	32113	Linoleic acid content	24295214	FABP5	cis
H3GA0012742	4	59063035	73181585	Meat_and_Carcass_QTL	14.1186	32113	Linoleic acid content	24295214	FABP5
DIAS0002558	4	59063035	73181585	Meat_and_Carcass_QTL	14.1186	32113	Linoleic acid content	24295214	FABP5
ASGA0019820	4	59063035	73181585	Meat_and_Carcass_QTL	14.1186	32113	Linoleic acid content	24295214	FABP5
INRA0014306	4	59063035	73181585	Meat_and_Carcass_QTL	14.1186	32113	Linoleic acid content	24295214	FABP5
ASGA0019821	4	59063035	73181585	Meat_and_Carcass_QTL	14.1186	32113	Linoleic acid content	24295214	FABP5
ASGA0019822	4	59063035	73181585	Meat_and_Carcass_QTL	14.1186	32113	Linoleic acid content	24295214	FABP5
ALGA0025344	4	59063035	73181585	Meat_and_Carcass_QTL	14.1186	32113	Linoleic acid content	24295214	FABP5
ASGA0019920	4	59063035	73181585	Meat_and_Carcass_QTL	14.1186	32113	Linoleic acid content	24295214	FABP5
MARC0004034	4	59063035	73181585	Meat_and_Carcass_QTL	14.1186	32113	Linoleic acid content	24295214	FABP5
ASGA0019946	4	59063035	73181585	Meat_and_Carcass_QTL	14.1186	32113	Linoleic acid content	24295214	FABP5
H3GA0012742	4	61316463	62215255	Meat_and_Carcass_QTL	0.898792	9077	CIE-L*	19397518	FABP5
DIAS0002558	4	61316463	62215255	Meat_and_Carcass_QTL	0.898792	9077	CIE-L*	19397518	FABP5
DIAS0002558	4	61924032	82084284	Meat_and_Carcass_QTL	20.1603	350	Average backfat thickness	NA	FABP5
ASGA0019820	4	61924032	82084284	Meat_and_Carcass_QTL	20.1603	350	Average backfat thickness	NA	FABP5
INRA0014306	4	61924032	82084284	Meat_and_Carcass_QTL	20.1603	350	Average backfat thickness	NA	FABP5
ASGA0019821	4	61924032	82084284	Meat_and_Carcass_QTL	20.1603	350	Average backfat thickness	NA	FABP5
ASGA0019822	4	61924032	82084284	Meat_and_Carcass_QTL	20.1603	350	Average backfat thickness	NA	FABP5
ALGA0025344	4	61924032	82084284	Meat_and_Carcass_QTL	20.1603	350	Average backfat thickness	NA	FABP5
ASGA0019920	4	61924032	82084284	Meat_and_Carcass_QTL	20.1603	350	Average backfat thickness	NA	FABP5
MARC0004034	4	61924032	82084284	Meat_and_Carcass_QTL	20.1603	350	Average backfat thickness	NA	FABP5
ASGA0019946	4	61924032	82084284	Meat_and_Carcass_QTL	20.1603	350	Average backfat thickness	NA	FABP5
ASGA0020010	4	61924032	82084284	Meat_and_Carcass_QTL	20.1603	350	Average backfat thickness	NA	FABP5
MARC0023014	4	61924032	82084284	Meat_and_Carcass_QTL	20.1603	350	Average backfat thickness	NA	FABP5
MARC0017192	4	61924032	82084284	Meat_and_Carcass_QTL	20.1603	350	Average backfat thickness	NA	FABP5
H3GA0012878	4	61924032	82084284	Meat_and_Carcass_QTL	20.1603	350	Average backfat thickness	NA	FABP5
DIAS0001337	4	61924032	82084284	Meat_and_Carcass_QTL	20.1603	350	Average backfat thickness	NA	FABP5
ASGA0019820	4	62356198	86249654	Meat_and_Carcass_QTL	23.8935	677	Backfat at first rib	12534217	FABP5
INRA0014306	4	62356198	86249654	Meat_and_Carcass_QTL	23.8935	677	Backfat at first rib	12534217	FABP5
ASGA0019821	4	62356198	86249654	Meat_and_Carcass_QTL	23.8935	677	Backfat at first rib	12534217	FABP5
ASGA0019822	4	62356198	86249654	Meat_and_Carcass_QTL	23.8935	677	Backfat at first rib	12534217	FABP5
ALGA0025344	4	62356198	86249654	Meat_and_Carcass_QTL	23.8935	677	Backfat at first rib	12534217	FABP5
ASGA0019920	4	62356198	86249654	Meat_and_Carcass_QTL	23.8935	677	Backfat at first rib	12534217	FABP5
MARC0004034	4	62356198	86249654	Meat_and_Carcass_QTL	23.8935	677	Backfat at first rib	12534217	FABP5
ASGA0019946	4	62356198	86249654	Meat_and_Carcass_QTL	23.8935	677	Backfat at first rib	12534217	FABP5
ASGA0020010	4	62356198	86249654	Meat_and_Carcass_QTL	23.8935	677	Backfat at first rib	12534217	FABP5
MARC0023014	4	62356198	86249654	Meat_and_Carcass_QTL	23.8935	677	Backfat at first rib	12534217	FABP5
MARC0017192	4	62356198	86249654	Meat_and_Carcass_QTL	23.8935	677	Backfat at first rib	12534217	FABP5
H3GA0012878	4	62356198	86249654	Meat_and_Carcass_QTL	23.8935	677	Backfat at first rib	12534217	FABP5
DIAS0001337	4	62356198	86249654	Meat_and_Carcass_QTL	23.8935	677	Backfat at first rib	12534217	FABP5
ASGA0019920	4	65910585	82527275	Meat_and_Carcass_QTL	16.6167	21231	backfat at last rib	22497573	FABP5
MARC0004034	4	65910585	82527275	Meat_and_Carcass_QTL	16.6167	21231	backfat at last rib	22497573	FABP5
ASGA0019946	4	65910585	82527275	Meat_and_Carcass_QTL	16.6167	21231	backfat at last rib	22497573	FABP5
ASGA0020010	4	65910585	82527275	Meat_and_Carcass_QTL	16.6167	21231	backfat at last rib	22497573	FABP5
MARC0023014	4	65910585	82527275	Meat_and_Carcass_QTL	16.6167	21231	backfat at last rib	22497573	FABP5
MARC0017192	4	65910585	82527275	Meat_and_Carcass_QTL	16.6167	21231	backfat at last rib	22497573	FABP5
H3GA0012878	4	65910585	82527275	Meat_and_Carcass_QTL	16.6167	21231	backfat at last rib	22497573	FABP5
DIAS0001337	4	65910585	82527275	Meat_and_Carcass_QTL	16.6167	21231	backfat at last rib	22497573	FABP5
ASGA0019920	4	69194171	81800189	Meat_and_Carcass_QTL	12.606	4889	Backfat between 3rd and 4th last ribs	16104385	FABP5
MARC0004034	4	69194171	81800189	Meat_and_Carcass_QTL	12.606	4889	Backfat between 3rd and 4th last ribs	16104385	FABP5
ASGA0019946	4	69194171	81800189	Meat_and_Carcass_QTL	12.606	4889	Backfat between 3rd and 4th last ribs	16104385	FABP5
ASGA0020010	4	69194171	81800189	Meat_and_Carcass_QTL	12.606	4889	Backfat between 3rd and 4th last ribs	16104385	FABP5
MARC0023014	4	69194171	81800189	Meat_and_Carcass_QTL	12.606	4889	Backfat between 3rd and 4th last ribs	16104385	FABP5
MARC0017192	4	69194171	81800189	Meat_and_Carcass_QTL	12.606	4889	Backfat between 3rd and 4th last ribs	16104385	FABP5
H3GA0012878	4	69194171	81800189	Meat_and_Carcass_QTL	12.606	4889	Backfat between 3rd and 4th last ribs	16104385	FABP5
DIAS0001337	4	69194171	81800189	Meat_and_Carcass_QTL	12.606	4889	Backfat between 3rd and 4th last ribs	16104385	FABP5
ASGA0019946	4	70608163	71152561	Meat_and_Carcass_QTL	0.544398	9100	Adipocyte area	22444440	FABP5
ASGA0019946	4	70608163	71152561	Meat_and_Carcass_QTL	0.544398	9101	Adipocyte perimeter	22444440	FABP5
ASGA0019946	4	70608163	71152561	Meat_and_Carcass_QTL	0.544398	7630	Lean meat percentage	16526961	FABP5
ASGA0019946	4	70608163	71152561	Meat_and_Carcass_QTL	0.544398	13355	Loin muscle area	20528845	FABP5
ASGA0020010	4	71310074	77094703	Meat_and_Carcass_Association	5.78463	16958	Average backfat thickness	16483545	FABP5
MARC0023014	4	71310074	77094703	Meat_and_Carcass_Association	5.78463	16958	Average backfat thickness	16483545	FABP5
MARC0017192	4	71310074	77094703	Meat_and_Carcass_Association	5.78463	16958	Average backfat thickness	16483545	FABP5
H3GA0012878	4	71310074	77094703	Meat_and_Carcass_Association	5.78463	16958	Average backfat thickness	16483545	FABP5
DIAS0001337	4	71310074	77094703	Meat_and_Carcass_Association	5.78463	16958	Average backfat thickness	16483545	FABP5
ASGA0020010	4	71310074	98720794	Meat_and_Carcass_QTL	27.4107	3157	Backfat at last lumbar	16478944	FABP5
MARC0023014	4	71310074	98720794	Meat_and_Carcass_QTL	27.4107	3157	Backfat at last lumbar	16478944	FABP5
MARC0017192	4	71310074	98720794	Meat_and_Carcass_QTL	27.4107	3157	Backfat at last lumbar	16478944	FABP5
H3GA0012878	4	71310074	98720794	Meat_and_Carcass_QTL	27.4107	3157	Backfat at last lumbar	16478944	FABP5
DIAS0001337	4	71310074	98720794	Meat_and_Carcass_QTL	27.4107	3157	Backfat at last lumbar	16478944	FABP5
ASGA0020010	4	71310074	98720794	Meat_and_Carcass_QTL	27.4107	3158	Backfat thickness between 3rd and 4th rib	16478944	FABP5
MARC0023014	4	71310074	98720794	Meat_and_Carcass_QTL	27.4107	3158	Backfat thickness between 3rd and 4th rib	16478944	FABP5
MARC0017192	4	71310074	98720794	Meat_and_Carcass_QTL	27.4107	3158	Backfat thickness between 3rd and 4th rib	16478944	FABP5
H3GA0012878	4	71310074	98720794	Meat_and_Carcass_QTL	27.4107	3158	Backfat thickness between 3rd and 4th rib	16478944	FABP5
DIAS0001337	4	71310074	98720794	Meat_and_Carcass_QTL	27.4107	3158	Backfat thickness between 3rd and 4th rib	16478944	FABP5
ASGA0020010	4	71310074	98720794	Meat_and_Carcass_QTL	27.4107	3156	Backfat weight	16478944	FABP5
MARC0023014	4	71310074	98720794	Meat_and_Carcass_QTL	27.4107	3156	Backfat weight	16478944	FABP5
MARC0017192	4	71310074	98720794	Meat_and_Carcass_QTL	27.4107	3156	Backfat weight	16478944	FABP5
H3GA0012878	4	71310074	98720794	Meat_and_Carcass_QTL	27.4107	3156	Backfat weight	16478944	FABP5
DIAS0001337	4	71310074	98720794	Meat_and_Carcass_QTL	27.4107	3156	Backfat weight	16478944	FABP5
ASGA0020010	4	71310074	82084284	Meat_and_Carcass_QTL	10.7742	974	Fat-cuts percentage	NA	FABP5
MARC0023014	4	71310074	82084284	Meat_and_Carcass_QTL	10.7742	974	Fat-cuts percentage	NA	FABP5
MARC0017192	4	71310074	82084284	Meat_and_Carcass_QTL	10.7742	974	Fat-cuts percentage	NA	FABP5
H3GA0012878	4	71310074	82084284	Meat_and_Carcass_QTL	10.7742	974	Fat-cuts percentage	NA	FABP5
DIAS0001337	4	71310074	82084284	Meat_and_Carcass_QTL	10.7742	974	Fat-cuts percentage	NA	FABP5
ASGA0020010	4	71310074	89529616	Meat_and_Carcass_QTL	18.2195	309	Intramuscular fat content	10920235	FABP5
MARC0023014	4	71310074	89529616	Meat_and_Carcass_QTL	18.2195	309	Intramuscular fat content	10920235	FABP5
MARC0017192	4	71310074	89529616	Meat_and_Carcass_QTL	18.2195	309	Intramuscular fat content	10920235	FABP5
H3GA0012878	4	71310074	89529616	Meat_and_Carcass_QTL	18.2195	309	Intramuscular fat content	10920235	FABP5
DIAS0001337	4	71310074	89529616	Meat_and_Carcass_QTL	18.2195	309	Intramuscular fat content	10920235	FABP5
ASGA0020010	4	71310074	82084284	Meat_and_Carcass_QTL	10.7742	3131	Linoleic acid content	16879343	FABP5
MARC0023014	4	71310074	82084284	Meat_and_Carcass_QTL	10.7742	3131	Linoleic acid content	16879343	FABP5
MARC0017192	4	71310074	82084284	Meat_and_Carcass_QTL	10.7742	3131	Linoleic acid content	16879343	FABP5
H3GA0012878	4	71310074	82084284	Meat_and_Carcass_QTL	10.7742	3131	Linoleic acid content	16879343	FABP5
DIAS0001337	4	71310074	82084284	Meat_and_Carcass_QTL	10.7742	3131	Linoleic acid content	16879343	FABP5
ASGA0020010	4	71310074	77094703	Meat_and_Carcass_Association	5.78463	16956	Loin muscle area	16483545	FABP5
MARC0023014	4	71310074	77094703	Meat_and_Carcass_Association	5.78463	16956	Loin muscle area	16483545	FABP5
MARC0017192	4	71310074	77094703	Meat_and_Carcass_Association	5.78463	16956	Loin muscle area	16483545	FABP5
H3GA0012878	4	71310074	77094703	Meat_and_Carcass_Association	5.78463	16956	Loin muscle area	16483545	FABP5
DIAS0001337	4	71310074	77094703	Meat_and_Carcass_Association	5.78463	16956	Loin muscle area	16483545	FABP5
ASGA0020010	4	71310074	82084284	Meat_and_Carcass_QTL	10.7742	3127	Oleic acid content	16879343	FABP5
MARC0023014	4	71310074	82084284	Meat_and_Carcass_QTL	10.7742	3127	Oleic acid content	16879343	FABP5
MARC0017192	4	71310074	82084284	Meat_and_Carcass_QTL	10.7742	3127	Oleic acid content	16879343	FABP5
H3GA0012878	4	71310074	82084284	Meat_and_Carcass_QTL	10.7742	3127	Oleic acid content	16879343	FABP5
DIAS0001337	4	71310074	82084284	Meat_and_Carcass_QTL	10.7742	3127	Oleic acid content	16879343	FABP5
ASGA0020010	4	71938901	81800189	Meat_and_Carcass_QTL	9.86129	21229	Backfat at rump	22497573	FABP5
MARC0023014	4	71938901	81800189	Meat_and_Carcass_QTL	9.86129	21229	Backfat at rump	22497573	FABP5
MARC0017192	4	71938901	81800189	Meat_and_Carcass_QTL	9.86129	21229	Backfat at rump	22497573	FABP5
H3GA0012878	4	71938901	81800189	Meat_and_Carcass_QTL	9.86129	21229	Backfat at rump	22497573	FABP5
DIAS0001337	4	71938901	81800189	Meat_and_Carcass_QTL	9.86129	21229	Backfat at rump	22497573	FABP5
ASGA0020010	4	73181585	74585139	Meat_and_Carcass_QTL	1.40355	32114	Linoleic acid content	24295214	FABP5
MARC0023014	4	73181585	74585139	Meat_and_Carcass_QTL	1.40355	32114	Linoleic acid content	24295214	FABP5
MARC0017192	4	73181585	74585139	Meat_and_Carcass_QTL	1.40355	32114	Linoleic acid content	24295214	FABP5
H3GA0012878	4	73181585	74585139	Meat_and_Carcass_QTL	1.40355	32114	Linoleic acid content	24295214	FABP5
DIAS0001337	4	73181585	74585139	Meat_and_Carcass_QTL	1.40355	32114	Linoleic acid content	24295214	FABP5
MARC0017192	4	74150766	74150806	Meat_and_Carcass_Association	4e-05	65766	PH for Longissmus dorsi	26634535	FABP5
MARC0017192	4	74150786	74329795	Meat_and_Carcass_QTL	0.179009	65806	pH 24 hr post-mortem (loin)	26634535	FABP5
H3GA0012878	4	74150786	74329795	Meat_and_Carcass_QTL	0.179009	65806	pH 24 hr post-mortem (loin)	26634535	FABP5
DIAS0001337	4	74150786	74329795	Meat_and_Carcass_QTL	0.179009	65806	pH 24 hr post-mortem (loin)	26634535	FABP5
MARC0017192	4	74150786	74329795	Meat_and_Carcass_QTL	0.179009	65805	pH 45 minutes post mortem	26634535	FABP5
H3GA0012878	4	74150786	74329795	Meat_and_Carcass_QTL	0.179009	65805	pH 45 minutes post mortem	26634535	FABP5
DIAS0001337	4	74150786	74329795	Meat_and_Carcass_QTL	0.179009	65805	pH 45 minutes post mortem	26634535	FABP5
H3GA0012878	4	74177156	74177196	Meat_and_Carcass_Association	4e-05	65767	PH for Longissmus dorsi	26634535	FABP5
DIAS0001337	4	74259829	74259869	Meat_and_Carcass_Association	4e-05	65768	PH for Longissmus dorsi	26634535	FABP5
ALGA0049294	8	108610930	139007531	Meat_and_Carcass_QTL	30.3966	17782	backfat at last rib	21906106	DGAT1, EGF, PPARA		TBCK
ASGA0039699	8	108610930	139007531	Meat_and_Carcass_QTL	30.3966	17782	backfat at last rib	21906106	DGAT1, EGF, PPARA		TBCK
ALGA0049291	8	108610930	139007531	Meat_and_Carcass_QTL	30.3966	17782	backfat at last rib	21906106	DGAT1, EGF, PPARA		TBCK
CASI0006714	8	108610930	139007531	Meat_and_Carcass_QTL	30.3966	17782	backfat at last rib	21906106	DGAT1, EGF, PPARA
SIRI0000169	8	108610930	139007531	Meat_and_Carcass_QTL	30.3966	17782	backfat at last rib	21906106	DGAT1, EGF, PPARA
ASGA0039605	8	108610930	139007531	Meat_and_Carcass_QTL	30.3966	17782	backfat at last rib	21906106	DGAT1, EGF, PPARA
DRGA0008751	8	108610930	139007531	Meat_and_Carcass_QTL	30.3966	17782	backfat at last rib	21906106	DGAT1, EGF, PPARA
ALGA0049103	8	108610930	139007531	Meat_and_Carcass_QTL	30.3966	17782	backfat at last rib	21906106	DGAT1, EGF, PPARA
ASGA0039629	8	108610930	139007531	Meat_and_Carcass_QTL	30.3966	17782	backfat at last rib	21906106	DGAT1, EGF, PPARA
ALGA0108851	8	108610930	139007531	Meat_and_Carcass_QTL	30.3966	17782	backfat at last rib	21906106	DGAT1, EGF, PPARA
ALGA0049294	8	108610930	139007531	Meat_and_Carcass_QTL	30.3966	21846	CIE-a*	22497576	DGAT1, EGF, PPARA		TBCK
ASGA0039699	8	108610930	139007531	Meat_and_Carcass_QTL	30.3966	21846	CIE-a*	22497576	DGAT1, EGF, PPARA		TBCK
ALGA0049291	8	108610930	139007531	Meat_and_Carcass_QTL	30.3966	21846	CIE-a*	22497576	DGAT1, EGF, PPARA		TBCK
CASI0006714	8	108610930	139007531	Meat_and_Carcass_QTL	30.3966	21846	CIE-a*	22497576	DGAT1, EGF, PPARA
SIRI0000169	8	108610930	139007531	Meat_and_Carcass_QTL	30.3966	21846	CIE-a*	22497576	DGAT1, EGF, PPARA
ASGA0039605	8	108610930	139007531	Meat_and_Carcass_QTL	30.3966	21846	CIE-a*	22497576	DGAT1, EGF, PPARA
DRGA0008751	8	108610930	139007531	Meat_and_Carcass_QTL	30.3966	21846	CIE-a*	22497576	DGAT1, EGF, PPARA
ALGA0049103	8	108610930	139007531	Meat_and_Carcass_QTL	30.3966	21846	CIE-a*	22497576	DGAT1, EGF, PPARA
ASGA0039629	8	108610930	139007531	Meat_and_Carcass_QTL	30.3966	21846	CIE-a*	22497576	DGAT1, EGF, PPARA
ALGA0108851	8	108610930	139007531	Meat_and_Carcass_QTL	30.3966	21846	CIE-a*	22497576	DGAT1, EGF, PPARA
ALGA0049294	8	108610930	136396030	Meat_and_Carcass_QTL	27.7851	18632	Fat area percentage in carcass	22435620	DGAT1, EGF, PPARA		TBCK
ASGA0039699	8	108610930	136396030	Meat_and_Carcass_QTL	27.7851	18632	Fat area percentage in carcass	22435620	DGAT1, EGF, PPARA		TBCK
ALGA0049291	8	108610930	136396030	Meat_and_Carcass_QTL	27.7851	18632	Fat area percentage in carcass	22435620	DGAT1, EGF, PPARA		TBCK
CASI0006714	8	108610930	136396030	Meat_and_Carcass_QTL	27.7851	18632	Fat area percentage in carcass	22435620	DGAT1, EGF, PPARA
SIRI0000169	8	108610930	136396030	Meat_and_Carcass_QTL	27.7851	18632	Fat area percentage in carcass	22435620	DGAT1, EGF, PPARA
ASGA0039605	8	108610930	136396030	Meat_and_Carcass_QTL	27.7851	18632	Fat area percentage in carcass	22435620	DGAT1, EGF, PPARA
DRGA0008751	8	108610930	136396030	Meat_and_Carcass_QTL	27.7851	18632	Fat area percentage in carcass	22435620	DGAT1, EGF, PPARA
ALGA0049103	8	108610930	136396030	Meat_and_Carcass_QTL	27.7851	18632	Fat area percentage in carcass	22435620	DGAT1, EGF, PPARA
ASGA0039629	8	108610930	136396030	Meat_and_Carcass_QTL	27.7851	18632	Fat area percentage in carcass	22435620	DGAT1, EGF, PPARA
ALGA0108851	8	108610930	136396030	Meat_and_Carcass_QTL	27.7851	18632	Fat area percentage in carcass	22435620	DGAT1, EGF, PPARA
ALGA0049294	8	110992415	125083628	Meat_and_Carcass_QTL	14.0912	32074	Myristic acid content	24295214	DGAT1, EGF, PPARA		TBCK
ASGA0039699	8	110992415	125083628	Meat_and_Carcass_QTL	14.0912	32074	Myristic acid content	24295214	DGAT1, EGF, PPARA		TBCK
ALGA0049291	8	110992415	125083628	Meat_and_Carcass_QTL	14.0912	32074	Myristic acid content	24295214	DGAT1, EGF, PPARA		TBCK
CASI0006714	8	110992415	125083628	Meat_and_Carcass_QTL	14.0912	32074	Myristic acid content	24295214	DGAT1, EGF, PPARA
SIRI0000169	8	110992415	125083628	Meat_and_Carcass_QTL	14.0912	32074	Myristic acid content	24295214	DGAT1, EGF, PPARA
ASGA0039605	8	110992415	125083628	Meat_and_Carcass_QTL	14.0912	32074	Myristic acid content	24295214	DGAT1, EGF, PPARA
DRGA0008751	8	110992415	125083628	Meat_and_Carcass_QTL	14.0912	32074	Myristic acid content	24295214	DGAT1, EGF, PPARA
ALGA0049103	8	110992415	125083628	Meat_and_Carcass_QTL	14.0912	32074	Myristic acid content	24295214	DGAT1, EGF, PPARA
ASGA0039629	8	110992415	125083628	Meat_and_Carcass_QTL	14.0912	32074	Myristic acid content	24295214	DGAT1, EGF, PPARA
ALGA0108851	8	110992415	125083628	Meat_and_Carcass_QTL	14.0912	32074	Myristic acid content	24295214	DGAT1, EGF, PPARA
ALGA0049294	8	110992415	125083628	Meat_and_Carcass_QTL	14.0912	32082	Palmitoleic acid content	24295214	DGAT1, EGF, PPARA		TBCK
ASGA0039699	8	110992415	125083628	Meat_and_Carcass_QTL	14.0912	32082	Palmitoleic acid content	24295214	DGAT1, EGF, PPARA		TBCK
ALGA0049291	8	110992415	125083628	Meat_and_Carcass_QTL	14.0912	32082	Palmitoleic acid content	24295214	DGAT1, EGF, PPARA		TBCK
CASI0006714	8	110992415	125083628	Meat_and_Carcass_QTL	14.0912	32082	Palmitoleic acid content	24295214	DGAT1, EGF, PPARA
SIRI0000169	8	110992415	125083628	Meat_and_Carcass_QTL	14.0912	32082	Palmitoleic acid content	24295214	DGAT1, EGF, PPARA
ASGA0039605	8	110992415	125083628	Meat_and_Carcass_QTL	14.0912	32082	Palmitoleic acid content	24295214	DGAT1, EGF, PPARA
DRGA0008751	8	110992415	125083628	Meat_and_Carcass_QTL	14.0912	32082	Palmitoleic acid content	24295214	DGAT1, EGF, PPARA
ALGA0049103	8	110992415	125083628	Meat_and_Carcass_QTL	14.0912	32082	Palmitoleic acid content	24295214	DGAT1, EGF, PPARA
ASGA0039629	8	110992415	125083628	Meat_and_Carcass_QTL	14.0912	32082	Palmitoleic acid content	24295214	DGAT1, EGF, PPARA
ALGA0108851	8	110992415	125083628	Meat_and_Carcass_QTL	14.0912	32082	Palmitoleic acid content	24295214	DGAT1, EGF, PPARA
CASI0006714	8	114212883	121038694	Meat_and_Carcass_QTL	6.82581	32119	Palmitic acid content	24295214	DGAT1, EGF, PPARA
SIRI0000169	8	114212883	121038694	Meat_and_Carcass_QTL	6.82581	32119	Palmitic acid content	24295214	DGAT1, EGF, PPARA
ASGA0039605	8	114212883	121038694	Meat_and_Carcass_QTL	6.82581	32119	Palmitic acid content	24295214	DGAT1, EGF, PPARA
ALGA0049103	8	114212883	121038694	Meat_and_Carcass_QTL	6.82581	32119	Palmitic acid content	24295214	DGAT1, EGF, PPARA
ASGA0039629	8	114212883	121038694	Meat_and_Carcass_QTL	6.82581	32119	Palmitic acid content	24295214	DGAT1, EGF, PPARA
CASI0006714	8	114238093	122288920	Meat_and_Carcass_QTL	8.05083	32123	Palmitoleic acid content	24295214	DGAT1, EGF, PPARA
SIRI0000169	8	114238093	122288920	Meat_and_Carcass_QTL	8.05083	32123	Palmitoleic acid content	24295214	DGAT1, EGF, PPARA
ASGA0039605	8	114238093	122288920	Meat_and_Carcass_QTL	8.05083	32123	Palmitoleic acid content	24295214	DGAT1, EGF, PPARA
ALGA0049103	8	114238093	122288920	Meat_and_Carcass_QTL	8.05083	32123	Palmitoleic acid content	24295214	DGAT1, EGF, PPARA
ASGA0039629	8	114238093	122288920	Meat_and_Carcass_QTL	8.05083	32123	Palmitoleic acid content	24295214	DGAT1, EGF, PPARA
ALGA0108851	8	114238093	122288920	Meat_and_Carcass_QTL	8.05083	32123	Palmitoleic acid content	24295214	DGAT1, EGF, PPARA
CASI0006714	8	115939472	116244754	Meat_and_Carcass_QTL	0.305282	10244	Relative area of type IIb fibers	19912421	DGAT1, EGF, PPARA
SIRI0000169	8	115939472	116244754	Meat_and_Carcass_QTL	0.305282	10244	Relative area of type IIb fibers	19912421	DGAT1, EGF, PPARA
CASI0006714	8	116042287	116996260	Meat_and_Carcass_QTL	0.953973	29584	Loin muscle depth	24962532	DGAT1, EGF, PPARA
SIRI0000169	8	116042287	116996260	Meat_and_Carcass_QTL	0.953973	29584	Loin muscle depth	24962532	DGAT1, EGF, PPARA
ALGA0049103	8	116042287	116996260	Meat_and_Carcass_QTL	0.953973	29584	Loin muscle depth	24962532	DGAT1, EGF, PPARA
ASGA0039605	8	117666087	120104023	Meat_and_Carcass_QTL	2.43794	32085	Eicosatrienoic acid content	24295214	DGAT1, EGF, PPARA
DRGA0008751	8	118815566	123412624	Meat_and_Carcass_QTL	4.59706	95374	Palmitic acid content	26796620	DGAT1, EGF, PPARA
ASGA0039629	8	118815566	123412624	Meat_and_Carcass_QTL	4.59706	95374	Palmitic acid content	26796620	DGAT1, EGF, PPARA
ALGA0108851	8	118815566	123412624	Meat_and_Carcass_QTL	4.59706	95374	Palmitic acid content	26796620	DGAT1, EGF, PPARA
ASGA0039629	8	119727822	121471834	Meat_and_Carcass_QTL	1.74401	95373	Palmitoleic acid content	26796620	DGAT1, EGF, PPARA
ASGA0039629	8	119964648	120553940	Meat_and_Carcass_QTL	0.589292	22296	Average backfat thickness	23840294	DGAT1, EGF, PPARA
ASGA0039629	8	120311312	120311352	Meat_and_Carcass_Association	4e-05	28182	Intramuscular fat content	24671582	DGAT1, EGF, PPARA
ALGA0049294	8	120532322	130701968	Meat_and_Carcass_QTL	10.1696	3206	Backfat at tenth rib	17965327	DGAT1, EGF, PPARA		TBCK
ASGA0039699	8	120532322	130701968	Meat_and_Carcass_QTL	10.1696	3206	Backfat at tenth rib	17965327	DGAT1, EGF, PPARA		TBCK
ALGA0049291	8	120532322	130701968	Meat_and_Carcass_QTL	10.1696	3206	Backfat at tenth rib	17965327	DGAT1, EGF, PPARA		TBCK
DRGA0008751	8	120532322	130701968	Meat_and_Carcass_QTL	10.1696	3206	Backfat at tenth rib	17965327	DGAT1, EGF, PPARA
ALGA0108851	8	120532322	130701968	Meat_and_Carcass_QTL	10.1696	3206	Backfat at tenth rib	17965327	DGAT1, EGF, PPARA
ALGA0049294	8	120532322	130701968	Meat_and_Carcass_QTL	10.1696	3654	Backfat linear at last rib	17965327	DGAT1, EGF, PPARA		TBCK
ASGA0039699	8	120532322	130701968	Meat_and_Carcass_QTL	10.1696	3654	Backfat linear at last rib	17965327	DGAT1, EGF, PPARA		TBCK
ALGA0049291	8	120532322	130701968	Meat_and_Carcass_QTL	10.1696	3654	Backfat linear at last rib	17965327	DGAT1, EGF, PPARA		TBCK
DRGA0008751	8	120532322	130701968	Meat_and_Carcass_QTL	10.1696	3654	Backfat linear at last rib	17965327	DGAT1, EGF, PPARA
ALGA0108851	8	120532322	130701968	Meat_and_Carcass_QTL	10.1696	3654	Backfat linear at last rib	17965327	DGAT1, EGF, PPARA
ALGA0049294	8	120532322	124156612	Meat_and_Carcass_QTL	3.62429	2994	Myofibril fragmentation index	16441291	DGAT1, EGF, PPARA		TBCK
ASGA0039699	8	120532322	124156612	Meat_and_Carcass_QTL	3.62429	2994	Myofibril fragmentation index	16441291	DGAT1, EGF, PPARA		TBCK
ALGA0049291	8	120532322	124156612	Meat_and_Carcass_QTL	3.62429	2994	Myofibril fragmentation index	16441291	DGAT1, EGF, PPARA		TBCK
DRGA0008751	8	120532322	124156612	Meat_and_Carcass_QTL	3.62429	2994	Myofibril fragmentation index	16441291	DGAT1, EGF, PPARA
ALGA0108851	8	120532322	124156612	Meat_and_Carcass_QTL	3.62429	2994	Myofibril fragmentation index	16441291	DGAT1, EGF, PPARA
ALGA0049294	8	120532322	130701968	Meat_and_Carcass_QTL	10.1696	3655	Total body fat tissue linear	17965327	DGAT1, EGF, PPARA		TBCK
ASGA0039699	8	120532322	130701968	Meat_and_Carcass_QTL	10.1696	3655	Total body fat tissue linear	17965327	DGAT1, EGF, PPARA		TBCK
ALGA0049291	8	120532322	130701968	Meat_and_Carcass_QTL	10.1696	3655	Total body fat tissue linear	17965327	DGAT1, EGF, PPARA		TBCK
DRGA0008751	8	120532322	130701968	Meat_and_Carcass_QTL	10.1696	3655	Total body fat tissue linear	17965327	DGAT1, EGF, PPARA
ALGA0108851	8	120532322	130701968	Meat_and_Carcass_QTL	10.1696	3655	Total body fat tissue linear	17965327	DGAT1, EGF, PPARA
ALGA0049294	8	122072309	124106859	Meat_and_Carcass_QTL	2.03455	32086	Eicosatrienoic acid content	24295214	DGAT1, EGF, PPARA		TBCK
ASGA0039699	8	122072309	124106859	Meat_and_Carcass_QTL	2.03455	32086	Eicosatrienoic acid content	24295214	DGAT1, EGF, PPARA		TBCK
ALGA0049291	8	122072309	124106859	Meat_and_Carcass_QTL	2.03455	32086	Eicosatrienoic acid content	24295214	DGAT1, EGF, PPARA		TBCK
DRGA0008751	8	122072309	124106859	Meat_and_Carcass_QTL	2.03455	32086	Eicosatrienoic acid content	24295214	DGAT1, EGF, PPARA
ALGA0108851	8	122072309	124106859	Meat_and_Carcass_QTL	2.03455	32086	Eicosatrienoic acid content	24295214	DGAT1, EGF, PPARA
ALGA0049294	8	123812146	125083628	Meat_and_Carcass_QTL	1.27148	32120	Palmitic acid content	24295214	DGAT1, EGF, PPARA		TBCK
ASGA0039699	8	123812146	125083628	Meat_and_Carcass_QTL	1.27148	32120	Palmitic acid content	24295214	DGAT1, EGF, PPARA		TBCK
ALGA0049291	8	123812146	125083628	Meat_and_Carcass_QTL	1.27148	32120	Palmitic acid content	24295214	DGAT1, EGF, PPARA		TBCK
DRGA0012832	13	125131387	125131427	Meat_and_Carcass_Association	4e-05	23313	Backfat at rump	23153328	CROT
